# Supplementary material for: Evaluation of Four Commonly Used DNA Barcoding Loci for Ardisia Species Identification
Source: Front Plant Sci. 2022 Apr 7;13:860778. doi: 10.3389/fpls.2022.860778 (PMC9021757; doi:10.3389/fpls.2022.860778)
Supplement: Supplementary file 1 [file Data_Sheet_1.ZIP]

Archive with 27 entries (25 files):
- Revised Supplementary files/
- Revised Supplementary files/NJ trees/
- Revised Supplementary files/NJ trees/all1.nwk
- Revised Supplementary files/NJ trees/its+matk+psbA1.nwk
- Revised Supplementary files/NJ trees/its+matk+rbcl1.nwk
- Revised Supplementary files/NJ trees/its+matk1.nwk
- Revised Supplementary files/NJ trees/its+psbA+rbcl1.nwk
- Revised Supplementary files/NJ trees/its+psbA1.nwk
- Revised Supplementary files/NJ trees/its+rbcl1.nwk
- Revised Supplementary files/NJ trees/its1.nwk
- Revised Supplementary files/NJ trees/matk+psbA+rbcl1.nwk
- Revised Supplementary files/NJ trees/matk+psbA1.nwk
- Revised Supplementary files/NJ trees/matk+rbcl1.nwk
- Revised Supplementary files/NJ trees/matk1.nwk
- Revised Supplementary files/NJ trees/psbA+rbcl1.nwk
- Revised Supplementary files/NJ trees/psbA1.nwk
- Revised Supplementary files/NJ trees/rbcl1.nwk
- Revised Supplementary files/Supplementary Table 1.docx
- Revised Supplementary files/Supplementary Table 2.doc
- Revised Supplementary files/Supplementary Table 3.doc
- Revised Supplementary files/supplementary figure 1.doc
- Revised Supplementary files/supplementary figure 2.doc
- Revised Supplementary files/supplementary figure 3.doc
- Revised Supplementary files/supplementary figure 4.doc
- Revised Supplementary files/supplementary figure 5.doc
- Revised Supplementary files/supplementary figure 6.doc
- Revised Supplementary files/supplementary figure 7.doc
