# Supplementary material for: Evaluation of Four Commonly Used DNA Barcoding Loci for Ardisia Species Identification
Source: Front Plant Sci. 2022 Apr 7;13:860778. doi: 10.3389/fpls.2022.860778 (PMC9021757; doi:10.3389/fpls.2022.860778)
Supplement: Supplementary file 1 [file Data_Sheet_1.ZIP › Revised Supplementary files/NJ trees/all1.nwk]

((((((((Ardisia_hancana_3,Ardisia_hancana_4,Ardisia_hancana_2,Ardisia_hancana_1)0.6200,(Ardisia_elegans_1,Ardisia_elegans_2)0.9090)1.0000,Ardisia_elegans_3)0.8310,(Ardisia_alyxiaefolia_1,Ardisia_alyxiaefolia_4,Ardisia_alyxiaefolia_2,Ardisia_alyxiaefolia_3)0.9940)0.8300,((Ardisia_villosa_3,Ardisia_villosa_6)0.6660,(Ardisia_villosa_1,Ardisia_villosa_2,Ardisia_villosa_4,Ardisia_villosa_5)0.6310)0.8810,Ardisia_corymbifera_var._tuberifera_3,Ardisia_corymbifera_var._tuberifera_6,(Ardisia_corymbifera_var._tuberifera_1,Ardisia_corymbifera_var._tuberifera_4,Ardisia_corymbifera_var._tuberifera_2,Ardisia_corymbifera_var._tuberifera_5)0.7700,((Ardisia_primulifolia_2,Ardisia_primulifolia_3)0.9230,Ardisia_primulifolia_1)0.6400,(Ardisia_mamillata_2,Ardisia_mamillata_3,Ardisia_mamillata_1)0.6710,(Ardisia_cymosa_3,Ardisia_cymosa_4,Ardisia_cymosa_2,Ardisia_cymosa_1)0.8570,(Ardisia_omissa_1,Ardisia_omissa_2,Ardisia_omissa_3,Ardisia_omissa_4,Ardisia_omissa_5)0.9900,((Ardisia_brevicaulis_1,Ardisia_brevicaulis_4)0.6720,(Ardisia_brevicaulis_2,Ardisia_brevicaulis_3)0.6430)0.9880,(Ardisia_crispa_1,Ardisia_crispa_2,Ardisia_corymbifera_2,Ardisia_corymbifera_1)0.8600,(Ardisia_ensifolia_2,Ardisia_ensifolia_3,Ardisia_ensifolia_1,Ardisia_ensifolia_4)1.0000,((Ardisia_linangensis_1,Ardisia_linangensis_2)0.8800,(Ardisia_crenata_2,Ardisia_crenata_7)0.9700,(Ardisia_crenata_5,(Ardisia_crenata_1,Ardisia_crenata_3,Ardisia_crenata_4,Ardisia_crenata_6,Ardisia_crenata_8)0.6930)0.9170)0.6110,(Ardisia_virens_1,Ardisia_virens_2)1.0000)1.0000,((((Ardisia_pusilla_2,Ardisia_pusilla_3)0.6780,Ardisia_pusilla_1)1.0000,(Ardisia_maclurei_1,Ardisia_maclurei_2)1.0000)0.9000,(((Ardisia_velutina_2,Ardisia_velutina_3)0.7170,Ardisia_velutina_1)1.0000,(Ardisia_faberi_1,Ardisia_faberi_2)0.9930,(Ardisia_japonica_3,(Ardisia_japonica_1,Ardisia_japonica_2)0.7850)0.9890)0.6670)0.9980)0.6700,(((((((Ardisia_gigantifolia_3,Ardisia_gigantifolia_6,Ardisia_gigantifolia_1)0.6300,Ardisia_gigantifolia_2)0.8110,Ardisia_gigantifolia_5)0.6740,(Ardisia_gigantifolia_4,Ardisia_gigantifolia_7)0.9540)1.0000,(Ardisia_filiformis_1,(Ardisia_filiformis_2,Ardisia_filiformis_3)0.7650)1.0000)0.7660,(Ardisia_replicata_1,Ardisia_replicata_2,Ardisia_replicata_3)1.0000)0.9910,((Ardisia_brunnescens_4,Ardisia_brunnescens_5,Ardisia_brunnescens_3,Ardisia_brunnescens_2,Ardisia_brunnescens_1)0.9750,(Ardisia_depressa_1,Ardisia_depressa_2)1.0000,((Ardisia_fordii_1,Ardisia_fordii_5)0.6490,(Ardisia_fordii_2,Ardisia_fordii_3,Ardisia_fordii_4)0.6090)0.8590,((((Ardisia_quinquegona_3,Ardisia_quinquegona_4)0.7950,Ardisia_quinquegona_2)0.9910,(Ardisia_quinquegona_1,Ardisia_quinquegona_5)0.9660)0.9930,((Ardisia_neriifolia_2,Ardisia_neriifolia_3,Ardisia_neriifolia_1)0.9920,(Ardisia_chinensis_3,(Ardisia_chinensis_1,Ardisia_chinensis_2,Ardisia_chinensis_4,Ardisia_chinensis_5,Ardisia_chinensis_6)0.6440)1.0000)0.8210)0.7030)0.9940)0.9190)0.9820,(Embelia_laeta,Embelia_rudis)1.0000,Glaux_maritima);
