# Supplementary material for: Evaluation of Four Commonly Used DNA Barcoding Loci for Ardisia Species Identification
Source: Front Plant Sci. 2022 Apr 7;13:860778. doi: 10.3389/fpls.2022.860778 (PMC9021757; doi:10.3389/fpls.2022.860778)
Supplement: Supplementary file 1 [file Data_Sheet_1.ZIP › Revised Supplementary files/NJ trees/its+matk+psbA1.nwk]

(((((Ardisia_omissa_4,Ardisia_omissa_5,Ardisia_omissa_3,Ardisia_omissa_2,Ardisia_omissa_1)0.9880,(Ardisia_cymosa_1,Ardisia_cymosa_2,Ardisia_cymosa_3,Ardisia_cymosa_4)0.8470,(Ardisia_mamillata_1,Ardisia_mamillata_2,Ardisia_mamillata_3)0.6010,((Ardisia_brevicaulis_1,Ardisia_brevicaulis_4)0.6720,(Ardisia_brevicaulis_2,Ardisia_brevicaulis_3)0.6410)0.9880,(Ardisia_crispa_1,Ardisia_crispa_2,Ardisia_corymbifera_2,Ardisia_corymbifera_1)0.8840,(Ardisia_ensifolia_2,Ardisia_ensifolia_3,Ardisia_ensifolia_1,Ardisia_ensifolia_4)0.9950,(Ardisia_primulifolia_3,Ardisia_primulifolia_1,Ardisia_primulifolia_2)0.7680,((((Ardisia_hancana_3,Ardisia_hancana_4,Ardisia_hancana_2,Ardisia_hancana_1)0.6360,(Ardisia_elegans_1,Ardisia_elegans_2)0.8660)0.9990,Ardisia_elegans_3)0.8420,(Ardisia_alyxiaefolia_1,Ardisia_alyxiaefolia_2,Ardisia_alyxiaefolia_3,Ardisia_alyxiaefolia_4)0.9780)0.8130,Ardisia_corymbifera_var._tuberifera_4,Ardisia_corymbifera_var._tuberifera_5,Ardisia_corymbifera_var._tuberifera_1,Ardisia_corymbifera_var._tuberifera_2,Ardisia_corymbifera_var._tuberifera_3,Ardisia_corymbifera_var._tuberifera_6,(Ardisia_villosa_1,Ardisia_villosa_2,Ardisia_villosa_3,Ardisia_villosa_4,Ardisia_villosa_5,Ardisia_villosa_6)0.9390,((Ardisia_linangensis_1,Ardisia_linangensis_2)0.8270,(Ardisia_crenata_2,Ardisia_crenata_7)0.9780,(Ardisia_crenata_1,Ardisia_crenata_3,Ardisia_crenata_4,Ardisia_crenata_5,Ardisia_crenata_6,Ardisia_crenata_8)0.8170)0.8630,(Ardisia_virens_1,Ardisia_virens_2)1.0000)0.9970,((((Ardisia_pusilla_2,Ardisia_pusilla_3)0.6640,Ardisia_pusilla_1)1.0000,(Ardisia_maclurei_1,Ardisia_maclurei_2)1.0000)0.9450,((Ardisia_japonica_2,Ardisia_japonica_3,Ardisia_japonica_1)0.9990,(Ardisia_faberi_1,Ardisia_faberi_2)0.9960,(Ardisia_velutina_1,(Ardisia_velutina_2,Ardisia_velutina_3)0.7530)1.0000)0.6580)0.9820)0.7370,((((((Ardisia_gigantifolia_3,Ardisia_gigantifolia_6,Ardisia_gigantifolia_1,Ardisia_gigantifolia_2)0.6570,Ardisia_gigantifolia_5)0.8940,(Ardisia_gigantifolia_4,Ardisia_gigantifolia_7)0.9080)1.0000,(Ardisia_filiformis_1,(Ardisia_filiformis_2,Ardisia_filiformis_3)0.7560)1.0000)0.7880,(Ardisia_replicata_1,Ardisia_replicata_2,Ardisia_replicata_3)0.9970)0.9970,(((Ardisia_brunnescens_4,Ardisia_brunnescens_5,Ardisia_brunnescens_3,Ardisia_brunnescens_2,Ardisia_brunnescens_1)0.9330,(Ardisia_depressa_1,Ardisia_depressa_2)1.0000)0.6540,(Ardisia_fordii_1,Ardisia_fordii_2,Ardisia_fordii_3,Ardisia_fordii_4,Ardisia_fordii_5)0.9770,((((Ardisia_quinquegona_3,Ardisia_quinquegona_4)0.7440,Ardisia_quinquegona_2,Ardisia_quinquegona_1)0.7610,Ardisia_quinquegona_5)0.9980,((Ardisia_neriifolia_2,Ardisia_neriifolia_3,Ardisia_neriifolia_1)0.9130,(Ardisia_chinensis_3,(Ardisia_chinensis_1,Ardisia_chinensis_2,Ardisia_chinensis_4,Ardisia_chinensis_5,Ardisia_chinensis_6)0.6450)0.9950)0.9270)0.8550)0.9920)0.8860)0.9700,(Embelia_rudis,Embelia_laeta)1.0000,Glaux_maritima);
