# Supplementary material for: Evaluation of Four Commonly Used DNA Barcoding Loci for Ardisia Species Identification
Source: Front Plant Sci. 2022 Apr 7;13:860778. doi: 10.3389/fpls.2022.860778 (PMC9021757; doi:10.3389/fpls.2022.860778)
Supplement: Supplementary file 1 [file Data_Sheet_1.ZIP › Revised Supplementary files/NJ trees/its+matk+rbcl1.nwk]

((((((Ardisia_crenata_6,Ardisia_crenata_8,Ardisia_crenata_4,Ardisia_crenata_3,Ardisia_crenata_1)0.6840,Ardisia_crenata_5)0.9110,(Ardisia_crenata_2,Ardisia_crenata_7)0.9950,(Ardisia_linangensis_1,Ardisia_linangensis_2)0.8850,(Ardisia_crispa_1,Ardisia_crispa_2,Ardisia_corymbifera_2,Ardisia_corymbifera_1)0.6840,(Ardisia_ensifolia_2,Ardisia_ensifolia_3,Ardisia_ensifolia_1,Ardisia_ensifolia_4)0.9710,((Ardisia_brevicaulis_1,Ardisia_brevicaulis_4)0.6440,(Ardisia_brevicaulis_2,Ardisia_brevicaulis_3)0.6620)0.9860,((Ardisia_primulifolia_2,Ardisia_primulifolia_3)0.9710,Ardisia_primulifolia_1)0.6510,Ardisia_omissa_3,Ardisia_omissa_4,Ardisia_omissa_2,Ardisia_omissa_1,Ardisia_omissa_5,(Ardisia_mamillata_2,Ardisia_mamillata_3,Ardisia_mamillata_1)0.6290,(Ardisia_cymosa_1,Ardisia_cymosa_2,Ardisia_cymosa_3,Ardisia_cymosa_4)0.8690,(((Ardisia_hancana_3,Ardisia_hancana_4,Ardisia_hancana_2,Ardisia_hancana_1)0.6270,Ardisia_elegans_1,Ardisia_elegans_2,Ardisia_elegans_3)0.8760,(Ardisia_alyxiaefolia_1,Ardisia_alyxiaefolia_4,Ardisia_alyxiaefolia_2,Ardisia_alyxiaefolia_3)0.9800)0.7930,Ardisia_corymbifera_var._tuberifera_4,Ardisia_corymbifera_var._tuberifera_5,Ardisia_corymbifera_var._tuberifera_1,Ardisia_corymbifera_var._tuberifera_2,Ardisia_corymbifera_var._tuberifera_6,Ardisia_corymbifera_var._tuberifera_3,((Ardisia_villosa_3,Ardisia_villosa_6)0.6750,(Ardisia_villosa_1,Ardisia_villosa_2,Ardisia_villosa_4,Ardisia_villosa_5)0.6130)0.8350,(Ardisia_virens_1,Ardisia_virens_2)1.0000)0.9920,((((Ardisia_pusilla_2,Ardisia_pusilla_3)0.6850,Ardisia_pusilla_1)0.9770,(Ardisia_maclurei_1,Ardisia_maclurei_2)1.0000)0.9510,(((Ardisia_velutina_2,Ardisia_velutina_3)0.7760,Ardisia_velutina_1)1.0000,(Ardisia_faberi_1,Ardisia_faberi_2)0.9900,(Ardisia_japonica_3,(Ardisia_japonica_1,Ardisia_japonica_2)0.8120)0.9820)0.6380)0.9750)0.7740,(((((Ardisia_gigantifolia_3,Ardisia_gigantifolia_6,Ardisia_gigantifolia_1,Ardisia_gigantifolia_2,Ardisia_gigantifolia_5)0.6250,(Ardisia_gigantifolia_4,Ardisia_gigantifolia_7)0.9790)1.0000,(Ardisia_filiformis_1,(Ardisia_filiformis_2,Ardisia_filiformis_3)0.7650)1.0000)0.7910,(Ardisia_replicata_1,Ardisia_replicata_2,Ardisia_replicata_3)0.9970)0.9950,(((Ardisia_fordii_3,Ardisia_fordii_4,Ardisia_fordii_2)0.6490,(Ardisia_fordii_1,Ardisia_fordii_5)0.6950)0.8940,(Ardisia_brunnescens_4,Ardisia_brunnescens_5,Ardisia_brunnescens_3,Ardisia_brunnescens_2,Ardisia_brunnescens_1)0.9680,(Ardisia_depressa_1,Ardisia_depressa_2)1.0000,((((Ardisia_quinquegona_3,Ardisia_quinquegona_4)0.8100,Ardisia_quinquegona_2)0.9750,(Ardisia_quinquegona_1,Ardisia_quinquegona_5)0.9540)0.6480,(Ardisia_neriifolia_2,Ardisia_neriifolia_3,Ardisia_neriifolia_1)0.9960,(Ardisia_chinensis_3,(Ardisia_chinensis_1,Ardisia_chinensis_2,Ardisia_chinensis_4,Ardisia_chinensis_5,Ardisia_chinensis_6)0.6590)0.9980)0.6770)0.9810)0.8800)0.9900,(Embelia_laeta,Embelia_rudis)0.9910,Glaux_maritima);
