# Supplementary material for: Evaluation of Four Commonly Used DNA Barcoding Loci for Ardisia Species Identification
Source: Front Plant Sci. 2022 Apr 7;13:860778. doi: 10.3389/fpls.2022.860778 (PMC9021757; doi:10.3389/fpls.2022.860778)
Supplement: Supplementary file 1 [file Data_Sheet_1.ZIP › Revised Supplementary files/NJ trees/its+matk1.nwk]

((((((Ardisia_crenata_5,Ardisia_crenata_6,Ardisia_crenata_4,Ardisia_crenata_3,Ardisia_crenata_1,Ardisia_crenata_8)0.7510,(Ardisia_crenata_2,Ardisia_crenata_7)0.9850,(Ardisia_linangensis_1,Ardisia_linangensis_2)0.7950)0.7140,(Ardisia_crispa_1,Ardisia_crispa_2,Ardisia_corymbifera_2,Ardisia_corymbifera_1)0.6360,(Ardisia_ensifolia_2,Ardisia_ensifolia_3,Ardisia_ensifolia_1,Ardisia_ensifolia_4)0.9940,((Ardisia_brevicaulis_1,Ardisia_brevicaulis_4)0.6300,(Ardisia_brevicaulis_2,Ardisia_brevicaulis_3)0.6460)0.9850,(Ardisia_primulifolia_2,Ardisia_primulifolia_3,Ardisia_primulifolia_1)0.8910,(Ardisia_omissa_4,Ardisia_omissa_5,Ardisia_omissa_3,Ardisia_omissa_2,Ardisia_omissa_1)0.6100,(Ardisia_mamillata_2,Ardisia_mamillata_3,Ardisia_mamillata_1)0.6320,(Ardisia_cymosa_1,Ardisia_cymosa_2,Ardisia_cymosa_3,Ardisia_cymosa_4)0.8710,(((Ardisia_hancana_3,Ardisia_hancana_4,Ardisia_hancana_2,Ardisia_hancana_1)0.6250,Ardisia_elegans_1,Ardisia_elegans_2,Ardisia_elegans_3)0.8210,(Ardisia_alyxiaefolia_1,Ardisia_alyxiaefolia_2,Ardisia_alyxiaefolia_3,Ardisia_alyxiaefolia_4)0.9720)0.7870,(Ardisia_corymbifera_var._tuberifera_4,Ardisia_corymbifera_var._tuberifera_5,Ardisia_corymbifera_var._tuberifera_3,Ardisia_corymbifera_var._tuberifera_1,Ardisia_corymbifera_var._tuberifera_2,Ardisia_corymbifera_var._tuberifera_6)0.6350,(Ardisia_villosa_1,Ardisia_villosa_2,Ardisia_villosa_3,Ardisia_villosa_4,Ardisia_villosa_5,Ardisia_villosa_6)0.9550,(Ardisia_virens_1,Ardisia_virens_2)1.0000)0.9940,(((Ardisia_solanacea_2,Ardisia_solanacea_3,Ardisia_solanacea_1)1.0000,(Ardisia_humilis_1,Ardisia_humilis_2)0.9920)0.9700,((((Ardisia_pusilla_2,Ardisia_pusilla_3)0.7060,Ardisia_pusilla_1)0.8840,(Ardisia_maclurei_1,Ardisia_maclurei_2)1.0000)0.9530,((Ardisia_japonica_2,Ardisia_japonica_3,Ardisia_japonica_1)1.0000,(Ardisia_faberi_1,Ardisia_faberi_2)0.9930,(Ardisia_velutina_1,(Ardisia_velutina_2,Ardisia_velutina_3)0.7620)0.9990)0.6390)0.7420)0.6110)0.6840,((((((Ardisia_gigantifolia_3,Ardisia_gigantifolia_6,Ardisia_gigantifolia_5,Ardisia_gigantifolia_1)0.6080,Ardisia_gigantifolia_2)0.8530,(Ardisia_gigantifolia_4,Ardisia_gigantifolia_7)0.8800)1.0000,(Ardisia_filiformis_1,(Ardisia_filiformis_2,Ardisia_filiformis_3)0.7780)1.0000)0.8340,(Ardisia_replicata_1,Ardisia_replicata_2,Ardisia_replicata_3)0.9550)0.9970,((Ardisia_brunnescens_4,Ardisia_brunnescens_5,Ardisia_brunnescens_3,Ardisia_brunnescens_2,Ardisia_brunnescens_1)0.9310,(Ardisia_depressa_1,Ardisia_depressa_2)1.0000,(Ardisia_fordii_1,Ardisia_fordii_2,Ardisia_fordii_3,Ardisia_fordii_4,Ardisia_fordii_5)0.9820,((((Ardisia_quinquegona_3,Ardisia_quinquegona_4)0.7480,Ardisia_quinquegona_2,Ardisia_quinquegona_1)0.6970,Ardisia_quinquegona_5)0.8340,((Ardisia_neriifolia_2,Ardisia_neriifolia_3,Ardisia_neriifolia_1)0.8970,(Ardisia_chinensis_3,(Ardisia_chinensis_1,Ardisia_chinensis_2,Ardisia_chinensis_4,Ardisia_chinensis_5,Ardisia_chinensis_6)0.6510)0.9960)0.6050)0.8580)0.9940)0.8770)0.9820,(Embelia_rudis,Embelia_laeta)0.9730,Glaux_maritima);
