# Supplementary material for: Evaluation of Four Commonly Used DNA Barcoding Loci for Ardisia Species Identification
Source: Front Plant Sci. 2022 Apr 7;13:860778. doi: 10.3389/fpls.2022.860778 (PMC9021757; doi:10.3389/fpls.2022.860778)
Supplement: Supplementary file 1 [file Data_Sheet_1.ZIP › Revised Supplementary files/NJ trees/its+psbA+rbcl1.nwk]

((((((Ardisia_crenata_6,Ardisia_crenata_8,Ardisia_crenata_4,Ardisia_crenata_3,Ardisia_crenata_1)0.6510,Ardisia_crenata_5)0.9050,(Ardisia_crenata_2,Ardisia_crenata_7)0.9820,(Ardisia_linangensis_1,Ardisia_linangensis_2)0.8510,(Ardisia_crispa_1,Ardisia_crispa_2,Ardisia_corymbifera_2,Ardisia_corymbifera_1)0.8970,(Ardisia_ensifolia_2,Ardisia_ensifolia_3,Ardisia_ensifolia_1,Ardisia_ensifolia_4)0.9680,((Ardisia_brevicaulis_1,Ardisia_brevicaulis_4)0.7580,(Ardisia_brevicaulis_2,Ardisia_brevicaulis_3)0.6380)0.9770,(Ardisia_mamillata_2,Ardisia_mamillata_3,Ardisia_mamillata_1)0.6160,(Ardisia_cymosa_3,Ardisia_cymosa_4,Ardisia_cymosa_2,Ardisia_cymosa_1)0.8820,(Ardisia_omissa_1,Ardisia_omissa_2,Ardisia_omissa_3,Ardisia_omissa_4,Ardisia_omissa_5)0.9930,(Ardisia_primulifolia_1,(Ardisia_primulifolia_2,Ardisia_primulifolia_3)0.9480)0.6720,((((Ardisia_hancana_3,Ardisia_hancana_4,Ardisia_hancana_2,Ardisia_hancana_1)0.6640,(Ardisia_elegans_1,Ardisia_elegans_2)0.8600)1.0000,Ardisia_elegans_3)0.8470,(Ardisia_alyxiaefolia_1,Ardisia_alyxiaefolia_4,Ardisia_alyxiaefolia_2,Ardisia_alyxiaefolia_3)0.9810)0.8040,(Ardisia_corymbifera_var._tuberifera_2,Ardisia_corymbifera_var._tuberifera_4,Ardisia_corymbifera_var._tuberifera_1,Ardisia_corymbifera_var._tuberifera_5)0.6180,Ardisia_corymbifera_var._tuberifera_3,Ardisia_corymbifera_var._tuberifera_6,((Ardisia_villosa_3,Ardisia_villosa_6)0.6720,Ardisia_villosa_1,Ardisia_villosa_2,Ardisia_villosa_4,Ardisia_villosa_5)0.6290,(Ardisia_virens_1,Ardisia_virens_2)0.9990)0.9940,((((Ardisia_pusilla_2,Ardisia_pusilla_3)0.6800,Ardisia_pusilla_1)1.0000,(Ardisia_maclurei_1,Ardisia_maclurei_2)0.9990)0.9590,(((Ardisia_japonica_1,Ardisia_japonica_2)0.8110,Ardisia_japonica_3)0.9890,((Ardisia_faberi_1,Ardisia_faberi_2)0.9020,(Ardisia_velutina_1,Ardisia_velutina_2,Ardisia_velutina_3)1.0000)0.6030)0.8690)0.9650)0.6840,((((((Ardisia_gigantifolia_3,Ardisia_gigantifolia_6,Ardisia_gigantifolia_2,Ardisia_gigantifolia_1)0.8500,Ardisia_gigantifolia_5)0.6940,(Ardisia_gigantifolia_4,Ardisia_gigantifolia_7)0.9550)1.0000,(Ardisia_filiformis_1,Ardisia_filiformis_2,Ardisia_filiformis_3)1.0000)0.7970,(Ardisia_replicata_1,Ardisia_replicata_2,Ardisia_replicata_3)1.0000)0.9980,(((Ardisia_fordii_3,Ardisia_fordii_4,Ardisia_fordii_2)0.6670,(Ardisia_fordii_1,Ardisia_fordii_5)0.7140)0.9080,(Ardisia_brunnescens_4,Ardisia_brunnescens_5,Ardisia_brunnescens_3,Ardisia_brunnescens_2,Ardisia_brunnescens_1)0.9720,(Ardisia_depressa_1,Ardisia_depressa_2)1.0000,((((Ardisia_quinquegona_3,Ardisia_quinquegona_4)0.7510,Ardisia_quinquegona_2)0.9920,(Ardisia_quinquegona_1,Ardisia_quinquegona_5)0.9460)0.9790,((Ardisia_neriifolia_2,Ardisia_neriifolia_3,Ardisia_neriifolia_1)0.9880,(Ardisia_chinensis_1,Ardisia_chinensis_2,Ardisia_chinensis_3,Ardisia_chinensis_4,Ardisia_chinensis_5,Ardisia_chinensis_6)0.9970)0.8510)0.7190)0.9810)0.8650)0.9480,(Embelia_laeta,Embelia_rudis)0.9900,Glaux_maritima);
