# Supplementary material for: Evaluation of Four Commonly Used DNA Barcoding Loci for Ardisia Species Identification
Source: Front Plant Sci. 2022 Apr 7;13:860778. doi: 10.3389/fpls.2022.860778 (PMC9021757; doi:10.3389/fpls.2022.860778)
Supplement: Supplementary file 1 [file Data_Sheet_1.ZIP › Revised Supplementary files/NJ trees/its+psbA1.nwk]

(((((((Ardisia_crenata_6,Ardisia_crenata_8,Ardisia_crenata_5,Ardisia_crenata_4,Ardisia_crenata_3,Ardisia_crenata_1)0.7110,(Ardisia_crenata_2,Ardisia_crenata_7)0.9790,(Ardisia_linangensis_1,Ardisia_linangensis_2)0.7570)0.6530,(Ardisia_crispa_1,Ardisia_crispa_2,Ardisia_corymbifera_2,Ardisia_corymbifera_1)0.8740,(Ardisia_ensifolia_2,Ardisia_ensifolia_3,Ardisia_ensifolia_1,Ardisia_ensifolia_4)0.9590,((Ardisia_brevicaulis_1,Ardisia_brevicaulis_4)0.7170,(Ardisia_brevicaulis_2,Ardisia_brevicaulis_3)0.6260)0.9950,(Ardisia_primulifolia_3,Ardisia_primulifolia_1,Ardisia_primulifolia_2)0.7510,(Ardisia_mamillata_2,Ardisia_mamillata_3,Ardisia_mamillata_1)0.6390,(Ardisia_cymosa_3,Ardisia_cymosa_4,Ardisia_cymosa_2,Ardisia_cymosa_1)0.8510,(Ardisia_omissa_1,Ardisia_omissa_2,Ardisia_omissa_3,Ardisia_omissa_4,Ardisia_omissa_5)0.9970,((((Ardisia_hancana_3,Ardisia_hancana_4,Ardisia_hancana_2,Ardisia_hancana_1)0.6320,(Ardisia_elegans_1,Ardisia_elegans_2)0.8620)1.0000,Ardisia_elegans_3)0.8880,(Ardisia_alyxiaefolia_1,Ardisia_alyxiaefolia_2,Ardisia_alyxiaefolia_3,Ardisia_alyxiaefolia_4)0.9590)0.7940,Ardisia_corymbifera_var._tuberifera_2,Ardisia_corymbifera_var._tuberifera_3,Ardisia_corymbifera_var._tuberifera_5,Ardisia_corymbifera_var._tuberifera_4,Ardisia_corymbifera_var._tuberifera_1,Ardisia_corymbifera_var._tuberifera_6,(Ardisia_villosa_1,Ardisia_villosa_2,Ardisia_villosa_3,Ardisia_villosa_4,Ardisia_villosa_5,Ardisia_villosa_6)0.7440)0.6730,(Ardisia_virens_1,Ardisia_virens_2)1.0000)0.9940,((((Ardisia_pusilla_2,Ardisia_pusilla_3)0.6970,Ardisia_pusilla_1)0.9980,(Ardisia_maclurei_1,Ardisia_maclurei_2)1.0000)0.9770,((Ardisia_japonica_2,Ardisia_japonica_3,Ardisia_japonica_1)1.0000,((Ardisia_faberi_1,Ardisia_faberi_2)0.8220,(Ardisia_velutina_1,Ardisia_velutina_2,Ardisia_velutina_3)0.9990)0.6330)0.8660)0.9290)0.7200,((((((Ardisia_gigantifolia_3,Ardisia_gigantifolia_6,Ardisia_gigantifolia_2,Ardisia_gigantifolia_1)0.7010,Ardisia_gigantifolia_5)0.8690,(Ardisia_gigantifolia_4,Ardisia_gigantifolia_7)0.6150)0.9940,(Ardisia_filiformis_1,Ardisia_filiformis_2,Ardisia_filiformis_3)1.0000)0.8420,(Ardisia_replicata_1,Ardisia_replicata_2,Ardisia_replicata_3)0.9850)0.9910,(((Ardisia_brunnescens_4,Ardisia_brunnescens_5,Ardisia_brunnescens_3,Ardisia_brunnescens_2,Ardisia_brunnescens_1)0.9110,(Ardisia_depressa_1,Ardisia_depressa_2)1.0000)0.6180,(Ardisia_fordii_1,Ardisia_fordii_2,Ardisia_fordii_3,Ardisia_fordii_4,Ardisia_fordii_5)0.9680,((((Ardisia_quinquegona_3,Ardisia_quinquegona_4)0.7050,Ardisia_quinquegona_2,Ardisia_quinquegona_1)0.7450,Ardisia_quinquegona_5)0.9960,((Ardisia_neriifolia_2,Ardisia_neriifolia_3,Ardisia_neriifolia_1)0.8530,(Ardisia_chinensis_1,Ardisia_chinensis_2,Ardisia_chinensis_3,Ardisia_chinensis_4,Ardisia_chinensis_5,Ardisia_chinensis_6)0.9900)0.9460)0.8850)0.9920)0.8380)0.9180,(Embelia_rudis,Embelia_laeta)0.9790,Glaux_maritima);
