# Supplementary material for: Evaluation of Four Commonly Used DNA Barcoding Loci for Ardisia Species Identification
Source: Front Plant Sci. 2022 Apr 7;13:860778. doi: 10.3389/fpls.2022.860778 (PMC9021757; doi:10.3389/fpls.2022.860778)
Supplement: Supplementary file 1 [file Data_Sheet_1.ZIP › Revised Supplementary files/NJ trees/its+rbcl1.nwk]

((((((Ardisia_crenata_6,Ardisia_crenata_8,Ardisia_crenata_4,Ardisia_crenata_3,Ardisia_crenata_1)0.6530,Ardisia_crenata_5)0.8630,(Ardisia_crenata_2,Ardisia_crenata_7)0.9840,(Ardisia_linangensis_1,Ardisia_linangensis_2)0.6260,(Ardisia_crispa_1,Ardisia_crispa_2,Ardisia_corymbifera_2,Ardisia_corymbifera_1)0.6350,(Ardisia_ensifolia_2,Ardisia_ensifolia_3,Ardisia_ensifolia_1,Ardisia_ensifolia_4)0.9680,((Ardisia_brevicaulis_1,Ardisia_brevicaulis_4)0.7470,(Ardisia_brevicaulis_2,Ardisia_brevicaulis_3)0.6830)0.9860,(Ardisia_omissa_4,Ardisia_omissa_5,Ardisia_omissa_3,Ardisia_omissa_2,Ardisia_omissa_1)0.6330,(Ardisia_mamillata_2,Ardisia_mamillata_3,Ardisia_mamillata_1)0.6350,(Ardisia_cymosa_1,Ardisia_cymosa_2,Ardisia_cymosa_3,Ardisia_cymosa_4)0.8910,(Ardisia_primulifolia_1,(Ardisia_primulifolia_2,Ardisia_primulifolia_3)0.9800)0.6870,Ardisia_villosa_4,Ardisia_villosa_5,Ardisia_villosa_2,Ardisia_villosa_1,(Ardisia_villosa_3,Ardisia_villosa_6)0.6360,Ardisia_corymbifera_var._tuberifera_4,Ardisia_corymbifera_var._tuberifera_5,Ardisia_corymbifera_var._tuberifera_1,Ardisia_corymbifera_var._tuberifera_2,Ardisia_corymbifera_var._tuberifera_3,Ardisia_corymbifera_var._tuberifera_6,((Ardisia_alyxiaefolia_2,Ardisia_alyxiaefolia_3,Ardisia_alyxiaefolia_4,Ardisia_alyxiaefolia_1)0.9670,(Ardisia_elegans_2,Ardisia_elegans_3,Ardisia_elegans_1,(Ardisia_hancana_1,Ardisia_hancana_2,Ardisia_hancana_3,Ardisia_hancana_4)0.6360)0.8030)0.7960,(Ardisia_virens_1,Ardisia_virens_2)0.9990)0.9790,((((Ardisia_pusilla_2,Ardisia_pusilla_3)0.6720,Ardisia_pusilla_1)0.9390,(Ardisia_maclurei_1,Ardisia_maclurei_2)0.9370)0.9960,(((Ardisia_japonica_1,Ardisia_japonica_2)0.8300,Ardisia_japonica_3)0.9630,((Ardisia_faberi_1,Ardisia_faberi_2)0.8130,(Ardisia_velutina_1,Ardisia_velutina_2,Ardisia_velutina_3)0.9980)0.6220)0.8900)0.8520)0.7660,((((((Ardisia_gigantifolia_3,Ardisia_gigantifolia_6,Ardisia_gigantifolia_2,Ardisia_gigantifolia_1)0.6000,Ardisia_gigantifolia_5)0.7070,(Ardisia_gigantifolia_4,Ardisia_gigantifolia_7)0.9450)0.9970,(Ardisia_filiformis_1,Ardisia_filiformis_2,Ardisia_filiformis_3)1.0000)0.8210,(Ardisia_replicata_1,Ardisia_replicata_2,Ardisia_replicata_3)0.9890)0.9950,((Ardisia_brunnescens_4,Ardisia_brunnescens_5,Ardisia_brunnescens_3,Ardisia_brunnescens_2,Ardisia_brunnescens_1)0.9730,(Ardisia_depressa_1,Ardisia_depressa_2)1.0000,((Ardisia_fordii_1,Ardisia_fordii_5)0.7120,(Ardisia_fordii_2,Ardisia_fordii_3,Ardisia_fordii_4)0.6730)0.9110,((Ardisia_quinquegona_1,Ardisia_quinquegona_5)0.9570,((Ardisia_quinquegona_3,Ardisia_quinquegona_4)0.7590,Ardisia_quinquegona_2)0.8680,(Ardisia_neriifolia_2,Ardisia_neriifolia_3,Ardisia_neriifolia_1)0.9940,(Ardisia_chinensis_1,Ardisia_chinensis_2,Ardisia_chinensis_3,Ardisia_chinensis_4,Ardisia_chinensis_5,Ardisia_chinensis_6)0.9960)0.6720)0.9780)0.8590)0.9300,(Embelia_rudis,Embelia_laeta)0.9710,Glaux_maritima);
