# Supplementary material for: Evaluation of Four Commonly Used DNA Barcoding Loci for Ardisia Species Identification
Source: Front Plant Sci. 2022 Apr 7;13:860778. doi: 10.3389/fpls.2022.860778 (PMC9021757; doi:10.3389/fpls.2022.860778)
Supplement: Supplementary file 1 [file Data_Sheet_1.ZIP › Revised Supplementary files/NJ trees/its1.nwk]

((((Ardisia_crenata_1,Ardisia_crenata_2,Ardisia_crenata_3,Ardisia_crenata_4,Ardisia_crenata_5,Ardisia_crenata_6,(Ardisia_crenata_7,Ardisia_crenata_8)0.9780,(Ardisia_linangensis_1,Ardisia_linangensis_2)0.6530,(Ardisia_ensifolia_1,Ardisia_ensifolia_2,Ardisia_ensifolia_3,Ardisia_ensifolia_4)0.9740,(Ardisia_corymbifera_1,Ardisia_corymbifera_2,Ardisia_crispa_2,Ardisia_crispa_1)0.6660,((Ardisia_brevicaulis_1,Ardisia_brevicauis_2)0.6040,(Ardisia_brevicaulis_3,Ardisia_brevicaulis_4)0.6770)0.9950,(Ardisia_primuliforia_1,Ardisia_primuliforia_2,Ardisia_primuliforia_3)0.8780,(Ardisia_mamillata_1,Ardisia_mamillata_2,Ardisia_mamillata_3)0.6390,(Ardisia_cymosa_1,Ardisia_cymosa_2,Ardisia_cymosa_3,Ardisia_cymosa_4)0.8710,(Ardisia_omissa_1,Ardisia_omissa_2,Ardisia_omissa_3,Ardisia_omissa_4,Ardisia_omissa_5)0.6530,(((Ardisia_hancana_1,Ardisia_hancana_2,Ardisia_hancana_3,Ardisia_hancana_4)0.6710,Ardisia_elegans_1,Ardisia_elegans_2,Ardisia_elegans_3)0.7580,(Ardisia_alyxiaefolia_1,Ardisia_alyxiaefolia_2,Ardisia_alyxiaefolia_3,Ardisia_alyxiaefolia_4)0.9570)0.8210,(Ardisia_corymbifera_var._tuberifera_1,Ardisia_corymbifera_var._tuberifera_2,Ardisia_corymbifera_var._tuberifera_3,Ardisia_corymbifera_var._tuberifera_4,Ardisia_corymbifera_var._tuberifera_5,Ardisia_corymbifera_var._tuberifera_6)0.6100,(Ardisia_villosa_1,Ardisia_villosa_2,Ardisia_villosa_3,Ardisia_villosa_4,Ardisia_villosa_5,Ardisia_villosa_6)0.7210,(Ardisia_virens_1,Ardisia_virens_2)0.9980)0.9720,(((Ardisia_pusilla_1,Ardisia_pusilla_2)0.6610,Ardisia_pusilla_3)0.6730,(Ardisia_maclurei_1,Ardisia_maclurei_2)0.8900)1.0000,((((Ardisia_solanacea_2,Ardisia_solanacea_3,Ardisia_solanacea_1)1.0000,(Ardisia_arborescens_1,Ardisia_arborescens_2)1.0000)0.7880,(Ardisia_humilis_1,Ardisia_humilis_2)1.0000)0.8070,((Ardisia_japonica_1,Ardisia_japonica_2,Ardisia_japonica_3)1.0000,((Ardisia_faberi_1,Ardisia_faberi_2)0.6530,(Ardisia_velutina_1,Ardisia_velutina_2,Ardisia_velutina_3)0.9920)0.6260)0.8290)0.6040)0.6720,(((((Ardisia_gigantifolia_1,Ardisia_gigantifolia_2,Ardisia_gigantifolia_3,Ardisia_gigantifolia_4,Ardisia_gigantifolia_5)0.8830,(Ardisia_gigantifolia_6,Ardisia_gigantifolia_7)0.6740)0.9830,(Ardisia_filiformis_1,Ardisia_filiformis_2,Ardisia_filiformis_3)1.0000)0.8110,(Ardisia_replicata_1,Ardisia_replicata_2,Ardisia_replicata_3)0.8070)0.9860,((Ardisia_brunnescens_1,Ardisia_brunnescens_2,Ardisia_brunnescens_3,Ardisia_brunnescens_4,Ardisia_brunnescens_5)0.9170,(Ardisia_depressa_2,Ardisia_depressa_1)0.9960,(Ardisia_fordii_1,Ardisia_fordii_2,Ardisia_fordii_3,Ardisia_fordii_4,Ardisia_fordii_5)0.9630,((Ardisia_quinquegona_1,Ardisia_quinquegona_2)0.6830,Ardisia_quinquegona_3,Ardisia_quinquegona_4,Ardisia_quinquegona_5,((Ardisia_neriifolia_1,Ardisia_neriifolia_2,Ardisia_neriifolia_3)0.8480,(Ardisia_chinensis_1,Ardisia_chinensis_2,Ardisia_chinensis_3,Ardisia_chinensis_4,Ardisia_chinensis_5,Ardisia_chinensis_6)0.9790)0.6390)0.8510)0.9970)0.8460)0.8910,(Embelia_laeta,Embelia_rudis)0.9080,Glaux_maritima);
