# Supplementary material for: Evaluation of Four Commonly Used DNA Barcoding Loci for Ardisia Species Identification
Source: Front Plant Sci. 2022 Apr 7;13:860778. doi: 10.3389/fpls.2022.860778 (PMC9021757; doi:10.3389/fpls.2022.860778)
Supplement: Supplementary file 1 [file Data_Sheet_1.ZIP › Revised Supplementary files/NJ trees/matk+psbA1.nwk]

(((Ardisia_corymbifera_var._tuberifera_3,Ardisia_crispa_2,Ardisia_corymbifera_2,Ardisia_corymbifera_1,Ardisia_crispa_1)0.6300,Ardisia_corymbifera_var._tuberifera_6,Ardisia_alyxiaefolia_2,Ardisia_alyxiaefolia_1,Ardisia_mamillata_1,32_Ardisia_cymosa_3,Ardisia_corymbifera_var._tuberifera_2,Ardisia_brevicaulis_3,Ardisia_elegans_3,Ardisia_primulifolia_1,31_Ardisia_cymosa_2,Ardisia_primulifolia_2,Ardisia_brevicaulis_4,(Ardisia_ensifolia_1,Ardisia_ensifolia_2,Ardisia_ensifolia_3,Ardisia_ensifolia_4)0.6430,Ardisia_cymosa_1,Ardisia_brevicaulis_1,36_Ardisia_cymosa_4,Ardisia_corymbifera_var._tuberifera_4,Ardisia_alyxiaefolia_3,Ardisia_alyxiaefolia_4,(Ardisia_omissa_1,Ardisia_omissa_2,Ardisia_omissa_3,Ardisia_omissa_4,Ardisia_omissa_5)0.9830,Ardisia_corymbifera_var._tuberifera_1,Ardisia_mamillata_2,Ardisia_corymbifera_var._tuberifera_5,Ardisia_mamillata_3,(Ardisia_villosa_1,Ardisia_villosa_2,Ardisia_villosa_3,Ardisia_villosa_4,Ardisia_villosa_5,Ardisia_villosa_6)0.6260,Ardisia_brevicaulis_2,(Ardisia_crenata_2,Ardisia_crenata_1,Ardisia_linangensis_1,Ardisia_crenata_3,Ardisia_crenata_4,Ardisia_crenata_5,Ardisia_crenata_6,Ardisia_linangensis_2,Ardisia_virens_1,Ardisia_virens_2,Ardisia_crenata_7,Ardisia_crenata_8)0.6170,((Ardisia_chinensis_5,Ardisia_chinensis_6,Ardisia_chinensis_4,Ardisia_chinensis_2,Ardisia_chinensis_1)0.6390,Ardisia_chinensis_3)0.6270,Ardisia_neriifolia_1,Ardisia_neriifolia_2,Ardisia_neriifolia_3,Ardisia_primulifolia_3,(Ardisia_depressa_1,Ardisia_depressa_2)0.9650,Ardisia_fordii_5,Ardisia_brunnescens_5,Ardisia_fordii_4,Ardisia_brunnescens_4,Ardisia_brunnescens_3,Ardisia_brunnescens_2,Ardisia_fordii_3,Ardisia_fordii_2,Ardisia_fordii_1,Ardisia_brunnescens_1,(((Ardisia_replicata_2,Ardisia_replicata_3,Ardisia_replicata_1)0.9770,(Ardisia_filiformis_1,(Ardisia_filiformis_2,Ardisia_filiformis_3)0.7310)0.9040)0.7650,((Ardisia_gigantifolia_4,Ardisia_gigantifolia_7)0.7040,Ardisia_gigantifolia_5,(Ardisia_gigantifolia_2,Ardisia_gigantifolia_1,Ardisia_gigantifolia_3,Ardisia_gigantifolia_6)0.6140)0.9990)0.7930,((Ardisia_quinquegona_3,Ardisia_quinquegona_5,Ardisia_quinquegona_4,Ardisia_quinquegona_2,Ardisia_quinquegona_1)0.9610,(Ardisia_hancana_1,Ardisia_hancana_2,Ardisia_hancana_3,Ardisia_hancana_4,(Ardisia_elegans_1,Ardisia_elegans_2)0.6440)0.9860)0.7680,(((Ardisia_velutina_2,Ardisia_velutina_3)0.7900,Ardisia_velutina_1)0.9320,(Ardisia_faberi_1,Ardisia_faberi_2)0.9990,(Ardisia_maclurei_1,Ardisia_maclurei_2)1.0000,((Ardisia_pusilla_2,Ardisia_pusilla_3,Ardisia_pusilla_1)0.8690,(Ardisia_japonica_1,Ardisia_japonica_2,Ardisia_japonica_3)0.9100)0.6640)0.7280)0.8280,(Embelia_laeta,Embelia_rudis)0.9680,Glaux_maritima);
