# Supplementary material for: Evaluation of Four Commonly Used DNA Barcoding Loci for Ardisia Species Identification
Source: Front Plant Sci. 2022 Apr 7;13:860778. doi: 10.3389/fpls.2022.860778 (PMC9021757; doi:10.3389/fpls.2022.860778)
Supplement: Supplementary file 1 [file Data_Sheet_1.ZIP › Revised Supplementary files/NJ trees/matk+rbcl1.nwk]

((Ardisia_brevicaulis_3,Ardisia_alyxiaefolia_3,Ardisia_elegans_2,Ardisia_omissa_5,Ardisia_hancana_3,Ardisia_omissa_3,Ardisia_cymosa_3,Ardisia_corymbifera_var._tuberifera_1,Ardisia_omissa_1,Ardisia_crispa_1,Ardisia_primulifolia_1,Ardisia_omissa_2,Ardisia_elegans_1,Ardisia_brevicaulis_2,Ardisia_hancana_2,Ardisia_omissa_4,Ardisia_corymbifera_var._tuberifera_4,Ardisia_alyxiaefolia_2,Ardisia_elegans_3,Ardisia_cymosa_1,Ardisia_hancana_1,Ardisia_brevicaulis_1,Ardisia_cymosa_2,Ardisia_mamillata_2,Ardisia_corymbifera_2,Ardisia_corymbifera_var._tuberifera_2,Ardisia_corymbifera_var._tuberifera_6,Ardisia_fordii_5,(Ardisia_ensifolia_1,Ardisia_ensifolia_2,Ardisia_ensifolia_3,Ardisia_ensifolia_4)0.6070,Ardisia_mamillata_1,Ardisia_fordii_1,Ardisia_alyxiaefolia_1,Ardisia_cymosa_4,Ardisia_corymbifera_1,Ardisia_hancana_4,Ardisia_corymbifera_var._tuberifera_5,Ardisia_brevicaulis_4,Ardisia_mamillata_3,Ardisia_alyxiaefolia_4,Ardisia_crispa_2,Ardisia_villosa_4,Ardisia_villosa_5,Ardisia_villosa_2,Ardisia_villosa_1,Ardisia_villosa_3,Ardisia_villosa_6,Ardisia_linangensis_2,Ardisia_crenata_7,Ardisia_crenata_2,Ardisia_linangensis_1,Ardisia_virens_1,Ardisia_virens_2,Ardisia_crenata_5,(Ardisia_crenata_1,Ardisia_crenata_3,Ardisia_crenata_4,Ardisia_crenata_6,Ardisia_crenata_8)0.6270,(Ardisia_neriifolia_2,Ardisia_neriifolia_3,Ardisia_neriifolia_1)0.8840,(Ardisia_depressa_1,Ardisia_depressa_2)0.9350,Ardisia_fordii_4,Ardisia_brunnescens_5,Ardisia_brunnescens_4,Ardisia_brunnescens_3,Ardisia_brunnescens_2,Ardisia_fordii_3,Ardisia_fordii_2,Ardisia_brunnescens_1,((Ardisia_chinensis_5,Ardisia_chinensis_6,Ardisia_chinensis_4,Ardisia_chinensis_2,Ardisia_chinensis_1)0.6280,Ardisia_chinensis_3)0.6290,(Ardisia_quinquegona_3,Ardisia_quinquegona_4,Ardisia_quinquegona_2)0.7430,Ardisia_corymbifera_var._tuberifera_3,(Ardisia_primulifolia_2,Ardisia_primulifolia_3)0.7100,(Ardisia_replicata_2,Ardisia_replicata_3,Ardisia_replicata_1)0.9400,(Ardisia_filiformis_1,(Ardisia_filiformis_2,Ardisia_filiformis_3)0.7740)0.8940,(Ardisia_gigantifolia_5,(Ardisia_gigantifolia_2,Ardisia_gigantifolia_1,Ardisia_gigantifolia_6,(Ardisia_gigantifolia_3,(Ardisia_gigantifolia_4,Ardisia_gigantifolia_7)0.8620)0.6560)0.6530)0.9710,((Ardisia_quinquegona_1,Ardisia_quinquegona_5)0.8860,((Ardisia_velutina_2,Ardisia_velutina_3)0.7280,Ardisia_velutina_1)0.9210,((Ardisia_faberi_1,Ardisia_faberi_2)0.9850,(Ardisia_maclurei_1,Ardisia_maclurei_2)0.9420,Ardisia_japonica_3,(Ardisia_pusilla_1,Ardisia_pusilla_2,Ardisia_japonica_1,Ardisia_japonica_2,Ardisia_pusilla_3)0.8260)0.7550)0.8340)0.9020,(Embelia_laeta,Embelia_rudis)0.9990,Glaux_maritima);
