# Supplementary material for: Evaluation of Four Commonly Used DNA Barcoding Loci for Ardisia Species Identification
Source: Front Plant Sci. 2022 Apr 7;13:860778. doi: 10.3389/fpls.2022.860778 (PMC9021757; doi:10.3389/fpls.2022.860778)
Supplement: Supplementary file 1 [file Data_Sheet_1.ZIP › Revised Supplementary files/NJ trees/psbA1.nwk]

((Ardisia_corymbifera_var._tuberifera_3,Ardisia_crispa_1,Ardisia_corymbifera_2,Ardisia_corymbifera_1,Ardisia_crispa_2)0.6400,Ardisia_villosa_5,Ardisia_alyxiaefolia_3,Ardisia_villosa_3,Ardisia_villosa_2,Ardisia_corymbifera_var._tuberifera_1,Ardisia_ensifolia_2,Ardisia_alyxiaefolia_2,Ardisia_cymosa_1,Ardisia_corymbifera_var._tuberifera_4,Ardisia_brevicaulis_1,Ardisia_cymosa_4,Ardisia_mamillata_3,Ardisia_ensifolia_1,Ardisia_cymosa_3,Ardisia_mamillata_1,Ardisia_primulifolia_1,Ardisia_corymbifera_var._tuberifera_5,Ardisia_villosa_1,Ardisia_elegans_3,Ardisia_villosa_4,Ardisia_alyxiaefolia_4,Ardisia_villosa_6,(Ardisia_omissa_1,Ardisia_omissa_2,Ardisia_omissa_3,Ardisia_omissa_4,Ardisia_omissa_5)0.9790,Ardisia_primulifolia_3,Ardisia_ensifolia_3,Ardisia_alyxiaefolia_1,Ardisia_cymosa_2,Ardisia_brevicaulis_4,Ardisia_ensifolia_4,Ardisia_corymbifera_var._tuberifera_2,Ardisia_corymbifera_var._tuberifera_6,Ardisia_brevicaulis_2,Ardisia_mamillata_2,Ardisia_brevicaulis_3,Ardisia_crenata_6,Ardisia_linangensis_1,Ardisia_crenata_5,Ardisia_crenata_4,Ardisia_crenata_3,Ardisia_crenata_1,Ardisia_linangensis_2,Ardisia_virens_1,Ardisia_virens_2,Ardisia_crenata_8,Ardisia_crenata_2,Ardisia_crenata_7,(Ardisia_depressa_1,Ardisia_depressa_2)0.6120,Ardisia_primulifolia_2,(Ardisia_neriifolia_3,Ardisia_chinensis_1,Ardisia_neriifolia_1,Ardisia_neriifolia_2,Ardisia_chinensis_2,Ardisia_chinensis_3,Ardisia_chinensis_4,Ardisia_chinensis_5,Ardisia_chinensis_6)0.6010,((Ardisia_gigantifolia_3,Ardisia_gigantifolia_2,Ardisia_gigantifolia_4,Ardisia_gigantifolia_5)0.6300,Ardisia_gigantifolia_7,Ardisia_gigantifolia_1,Ardisia_gigantifolia_6)0.8610,Ardisia_brunnescens_5,Ardisia_fordii_1,Ardisia_fordii_2,Ardisia_fordii_3,Ardisia_brunnescens_4,Ardisia_brunnescens_3,Ardisia_brunnescens_1,Ardisia_fordii_4,Ardisia_fordii_5,Ardisia_brunnescens_2,(Ardisia_filiformis_1,Ardisia_filiformis_2,Ardisia_filiformis_3)0.6440,(((Ardisia_pusilla_1,Ardisia_pusilla_2,Ardisia_pusilla_3)0.6560,Ardisia_velutina_3,MArdisia_velutina_2,Ardisia_velutina_1)0.6470,(Ardisia_faberi_1,Ardisia_faberi_2)0.6630,(Ardisia_japonica_3,Ardisia_japonica_1,Ardisia_japonica_2)0.8680)0.8710,(Embelia_laeta,Embelia_rudis)0.6510,(Ardisia_maclurei_1,Ardisia_maclurei_2)0.9790,(Ardisia_quinquegona_2,Ardisia_quinquegona_5,Ardisia_quinquegona_1,Ardisia_quinquegona_3,Ardisia_quinquegona_4)0.8170,(Ardisia_hancana_4,Ardisia_hancana_3,Ardisia_hancana_1,Ardisia_hancana_2,(Ardisia_elegans_1,Ardisia_elegans_2)0.6550)0.9780,(Ardisia_replicate_1,Ardisia_replicate_2,Ardisia_replicate_3)0.9260,Glaux_maritima);
