# Supplementary material for: Evaluation of Four Commonly Used DNA Barcoding Loci for Ardisia Species Identification
Source: Front Plant Sci. 2022 Apr 7;13:860778. doi: 10.3389/fpls.2022.860778 (PMC9021757; doi:10.3389/fpls.2022.860778)
Supplement: Supplementary file 1 [file Data_Sheet_1.ZIP › Revised Supplementary files/NJ trees/rbcl1.nwk]

(Ardisia_alyxiaefolia_2,Ardisia_hancana_3,Ardisia_omissa_3,Ardisia_brevicaulis_4,Ardisia_mamillata_1,Ardisia_cymosa_2,Ardisia_brevicaulis_3,Ardisia_cymosa_1,Ardisia_cymosa_3,Ardisia_alyxiaefolia_1,Ardisia_crenata_7,Ardisia_elegans_1,Ardisia_linangensis_1,Ardisia_corymbifera_var._tuberifera_4,Ardisia_ensifolia_1,Ardisia_ensifolia_3,Ardisia_brevicaulis_1,Ardisia_fordii_1,Ardisia_omissa_2,Ardisia_omissa_1,Ardisia_hancana_4,Ardisia_mamillata_3,Ardisia_primulifolia_3,Ardisia_crispa_2,Ardisia_cymosa_4,MArdisia_linangensis_2,Ardisia_corymbifera_1,Ardisia_corymbifera_2,Ardisia_ensifolia_2,Ardisia_hancana_1,Ardisia_ensifolia_4,Ardisia_omissa_4,Ardisia_hancana_2,Ardisia_corymbifera_var._tuberifera_5,Ardisia_omissa_5,Ardisia_corymbifera_var._tuberifera_1,Ardisia_corymbifera_var._tuberifera_2,Ardisia_villosa_1,Ardisia_villosa_2,Ardisia_corymbifera_var._tuberifera_6,MArdisia_elegans_2,Ardisia_elegans_3,Ardisia_crenata_8,Ardisia_brevicaulis_2,Ardisia_villosa_4,Ardisia_fordii_5,Ardisia_alyxiaefolia_3,Ardisia_mamillata_2,Ardisia_alyxiaefolia_4,Ardisia_crispa_1,Ardisia_villosa_5,Ardisia_crenata_1,Ardisia_crenata_2,Ardisia_crenata_4,Ardisia_crenata_5,Ardisia_crenata_6,Ardisia_crenata_3,Ardisia_virens_2,Ardisia_villosa_3,Ardisia_virens_1,Ardisia_villosa_6,Ardisia_chinensis_5,Ardisia_chinensis_6,Ardisia_chinensis_4,Ardisia_brunnescens_2,Ardisia_chinensis_3,Ardisia_chinensis_2,Ardisia_fordii_4,Ardisia_brunnescens_1,Ardisia_brunnescens_3,Ardisia_brunnescens_4,Ardisia_fordii_3,Ardisia_chinensis_1,Ardisia_fordii_2,Ardisia_brunnescens_5,(Ardisia_neriifolia_1,Ardisia_neriifolia_2,Ardisia_neriifolia_3)0.8480,Ardisia_depressa_1,Ardisia_depressa_2,(Ardisia_replicate_2,Ardisia_replicate_3,Ardisia_replicate_1)0.8590,Ardisia_quinquegona_3,Ardisia_quinquegona_1,Ardisia_quinquegona_2,Ardisia_gigantifolia_1,(Ardisia_filiformis_2,Ardisia_filiformis_3,Ardisia_filiformis_1,Ardisia_corymbifera_var._tuberifera_3)0.6430,(Ardisia_gigantifolia_5,Ardisia_gigantifolia_4,Ardisia_gigantifolia_3,Ardisia_primulifolia_1,Ardisia_primulifolia_2,Ardisia_gigantifolia_2,(Ardisia_gigantifolia_6,Ardisia_gigantifolia_7)0.6800)0.6330,(MArdisia_japonica_1,Ardisia_pusilla_2,Ardisia_japonica_3,Ardisia_pusilla_1,Ardisia_pusilla_3,Ardisia_maclurei_1,Ardisia_maclurei_2,(Ardisia_faberi_2,Ardisia_japonica_2,Ardisia_faberi_1)0.6250,(Ardisia_quinquegona_4,Ardisia_velutina_1,Ardisia_velutina_2,Ardisia_quinquegona_5,Ardisia_velutina_3)0.6160)0.6830,(Embelia_laeta,Embelia_rudis)0.9250,Glaux_maritima);
